# Supplementary material for: TRIB1 and TRPS1 Gene Polymorphisms Are Associated with the Incidence of Acute Coronary Syndrome and Plasma Lipid Concentrations
Source: Biology (Basel). 2025 May 26;14(6):606. doi: 10.3390/biology14060606 (PMC12189847; doi:10.3390/biology14060606)
Supplement: Supplementary file 1 [file biology-14-00606-s001.zip]

Archive with 1 entries (1 files):
- biology-3598596-supplementary.pdf
